# Supplementary material for: A systematic comparison of error correction enzymes by next-generation sequencing
Source: Nucleic Acids Res. 2017 Aug 1;45(15):9206–17. doi: 10.1093/nar/gkx691 (PMC5587813; doi:10.1093/nar/gkx691)
Supplement: Supplementary Data [file gkx691_Supp.zip]

Archive with 2 entries (2 files):
- nar-00160-n-2017-File007.pdf
- nar-00160-n-2017-File008.xlsx
