# Supplementary material for: A systematic comparison of error correction enzymes by next-generation sequencing
Source: Nucleic Acids Res. 2017 Aug 1;45(15):9206–17. doi: 10.1093/nar/gkx691 (PMC5587813; doi:10.1093/nar/gkx691)
Supplement: Supplementary Data [file gkx691_Supp.zip › nar-00160-n-2017-File008.xlsx]

## Sheet: Sheet1
Name	Construct 1	Construct 2	Two Oligo Assembly
Oligo 1	GGTCGAGCCGGAACTGATGACGATGGCTAAATACATGTATaatggtacatccctagcagg	GGGTCACGCGTAGGACATTACTCTACGGTAAGGCGACATAtggccagattaattcccagt	TACACGACGCTCTTCCGATCTGCTGCCGATTTCCATAAGATGCCTCCACGTCTCCGAAGAACTACATGGTGAATGTGTGAAGGCA
Oigo 2	aaacgatatcgtgggctactCACGTGACCAAGCGGGCATGcctgctagggatgtaccatt	cctcctccatccacgatttaTGATAGACCGCTTAGACGACactgggaattaatctggcca	AGACGTGTGCTCTTCCGATCTCGATATATACAACACTGCTCGAGGATTGGTTCAAAATGCCTTCACACATTCACCATGTAGTTCT
Oigo 3	agtagcccacgatatcgtttAGAGGTAGTATAAGGGTATGctcagctgctcactggtata	taaatcgtggatggaggaggAGTGTCTCGGGCCATCCTGGttcttgtcgactccatgtca	-
Oigo 4	cagactgccacatcaagttcGGTAATGTAGGTCTGACTGAtataccagtgagcagctgag	tgactcccatcacaacaagaCAGTAGTGGGCTTCATTTCAtgacatggagtcgacaagaa	-
Oigo 5	gaacttgatgtggcagtctgACCCAACTGTCCTTGCGTTGACGATTCTGGGTGCGCATCC	tcttgttgtgatgggagtcaCCATGTTCCAGCTGTGTCTTTAACCGTGTGGCTGCGGAAC	-
FWD primer	GGTCGAGCCGGAACT	GGGTCACGCGTAGGA	TACACGACGCTCTTCCGATCT
REV primer	GGATGCGCACCCAGA	GTTCCGCAGCCACAC	AGACGTGTGCTCTTCCGATCT
